# Supplementary material for: Ras interacting protein 1 facilitated proliferation and invasion of diffuse large B-cell lymphoma cells
Source: Cancer Biol Ther. 2023 Mar 26;24(1):2193114. doi: 10.1080/15384047.2023.2193114 (PMC10054171; doi:10.1080/15384047.2023.2193114)
Supplement: Supplemental Material [file KCBT_A_2193114_SM5303.zip]

Archive with 4 entries (4 files):
- figure S1 (1).tif
- figure S2 (1).tif
- supplementary.docx
- table S1.docx
